# Supplementary material for: Molecular cloning, structure, phylogeny and expression analysis of the invertase gene family in sugarcane
Source: BMC Plant Biol. 2017 Jun 23;17:109. doi: 10.1186/s12870-017-1052-0 (PMC5481874; doi:10.1186/s12870-017-1052-0)
Supplement: Supplementary file 1 — Basic information on invertase genes in 8 plant species. (XLS 49 kb) [file 12870_2017_1052_MOESM1_ESM.xls]

## Sheet: Sheet3
Baisc information of invertase genes in 8 plants
	Gene name	Gene ID	Transcript ID	Protein ID	Location	Conserved domains
Arabidopsis thaliana	AtN/AINV1	AT4G09510	AT4G09510.1	AT4G09510.1	Chr4: 6021164-6023873	Glyco_hydro_100
	AtN/AINV2	AT1G35580	AT1G35580.1	AT1G35580.1	Chr1: 13122204-13125264	Glyco_hydro_100
	AtN/AINV3	AT1G22650	AT1G22650.1	AT1G22650.1	Chr1: 8013382-8015991	Glyco_hydro_100
	AtN/AINV4	AT1G72000	AT1G72000.1	AT1G72000.1	Chr1: 27103277-27105663	Glyco_hydro_100
	AtN/AINV5	AT4G34860	AT4G34860.1	AT4G34860.1	Chr4: 16609746-16612907	Glyco_hydro_100
	AtN/AINV6	AT5G22510	AT5G22510.1	AT5G22510.1	Chr5: 7474810-7477941	Glyco_hydro_100
	AtN/AINV7	AT3G06500	AT3G06500.1	AT3G06500.1	Chr3: 2012079-2015705	Glyco_hydro_100
	AtN/AINV8	AT3G05820	AT3G05820.1	AT3G05820.1	Chr3: 1732991-1735757	Glyco_hydro_100
	AtN/AINV9	AT1G56560	AT1G56560.1	AT1G56560.1	Chr1: 21192499-21195112	Glyco_hydro_100
	AtCWINV1	AT1G62660	AT1G62660.1	AT1G62660.1	Chr1: 23199718-23203765	Glyco_hydro_32N
						Glyco_hydro_32C
	AtCWINV2	AT1G12240	AT1G12240.1	AT1G12240.1	Chr1: 4153652-4157644	Glyco_hydro_32N
						Glyco_hydro_32C
	AtCWINV3	AT5G11920	AT5G11920.1	AT5G11920.1	Chr5: 3839391-3842371	Glyco_hydro_32N
						Glyco_hydro_32C
	AtCWINV4	AT2G36190	AT2G36190.1	AT2G36190.1	Chr2: 15174730-15177870	Glyco_hydro_32N
						Glyco_hydro_32C
	AtCWINV5	AT3G52600	AT3G52600.1	AT3G52600.1	Chr3: 19506891-19509359	Glyco_hydro_32N
						Glyco_hydro_32C
	AtCWINV6	AT3G13790	AT3G13790.1	AT3G13790.1	Chr3: 4532911-4535867	Glyco_hydro_32N
						Glyco_hydro_32C
	AtVINV1	AT3G13784	AT3G13784.1	AT3G13784.1	Chr3: 4528529-4530669	Glyco_hydro_32N
						Glyco_hydro_32C
	AtVINV2	AT1G55120	AT1G55120.1	AT1G55120.1	Chr1: 20566598-20569286	Glyco_hydro_32N
						Glyco_hydro_32C
Oryza sativa	OsN/AINV1	LOC_Os02g34560	LOC_Os02g34560.1	LOC_Os02g34560.1	Chr2: 20717887 - 20721920	Glyco_hydro_100
	OsN/AINV2	LOC_Os04g35280	LOC_Os04g35280.1	LOC_Os04g35280.1	Chr4: 21451493 - 21456040	Glyco_hydro_100
	OsN/AINV3	LOC_Os11g07440	LOC_Os11g07440.3	LOC_Os11g07440.3	Chr4: 20422171 - 20427062	Glyco_hydro_100
	OsN/AINV4	LOC_Os02g03320	LOC_Os02g03320.1	LOC_Os02g03320.1	Chr2: 1341178 - 1344290	Glyco_hydro_100
	OsN/AINV5	LOC_Os02g32730	LOC_Os02g32730.1	LOC_Os02g32730.1	Chr2: 19437743 - 19442103	Glyco_hydro_100
	OsN/AINV6	LOC_Os04g33490	LOC_Os04g33490.1	LOC_Os04g33490.1	Chr4: 20256137 - 20259317	Glyco_hydro_100
	OsN/AINV7	LOC_Os01g22900	LOC_Os01g22900.1	LOC_Os01g22900.1	Chr1: 12870228 - 12874264	Glyco_hydro_100
	OsN/AINV8	LOC_Os03g20020	LOC_Os03g20020.1	LOC_Os03g20020.1	Chr3: 11283340 - 11287896	Glyco_hydro_100
	OsCWINV1	LOC_Os03g52560	LOC_Os03g52560	LOC_Os03g52560	Chr3: 30149347 - 30151269	Glyco_hydro_32N
						Glyco_hydro_32C
	OsCWINV2	LOC_Os04g33720	LOC_Os04g33720.1	LOC_Os04g33720.1	Chr4: 20412315 - 20415242	Glyco_hydro_32N
						Glyco_hydro_32C
	OsCWINV3	LOC_Os04g33740	LOC_Os04g33740.1	LOC_Os04g33740.1	Chr4: 20422171 - 20427062	Glyco_hydro_32N
						Glyco_hydro_32C
	OsCWINV4	LOC_Os02g33110	LOC_Os02g33110.1	LOC_Os02g33110.1	Chr2: 19682543 - 19687250	Glyco_hydro_32N
						Glyco_hydro_32C
	OsCWINV5	LOC_Os01g73580	LOC_Os01g73580.1	LOC_Os01g73580.1	Chr1: 42626321 - 42630440	Glyco_hydro_32N
						Glyco_hydro_32C
	OsCWINV6	LOC_Os04g56930	LOC_Os04g56930.1	LOC_Os04g56930.1	Chr4: 33943991 - 33946520	Glyco_hydro_32N
						Glyco_hydro_32C
	OsCWINV7	LOC_Os04g56920	LOC_Os04g56920.1	LOC_Os04g56920.1	Chr4: 33940929 - 33943427	Glyco_hydro_32N
						Glyco_hydro_32C
	OsCWINV8	LOC_Os09g08120	LOC_Os09g08120.1	LOC_Os09g08120.1	Chr9: 4190886 - 4198627	Glyco_hydro_32N
						Glyco_hydro_32C
	OsCWINV9	LOC_Os09g08072	LOC_Os09g08072.1	LOC_Os09g08072.1	Chr9: 4165397 - 4170978	Glyco_hydro_32N
						Glyco_hydro_32C
	OsVINV1	LOC_Os02g01590	LOC_Os02g01590.1	LOC_Os02g01590.1	Chr2: 343057 - 347196	Glyco_hydro_32N
						Glyco_hydro_32C
	OsVINV2	LOC_Os04g45290	LOC_Os04g45290.1	LOC_Os04g45290.1	Chr4: 26765199 - 26771893	Glyco_hydro_32N
						Glyco_hydro_32C
Vitis vinifera	VvN/AINV1	GSVIVG01034488001	GSVIVT01034488001	GSVIVT01034488001	Chr18: 20544979 -20556621	Glyco_hydro_100
	VvN/AINV2	GSVIVG01009904001	GSVIVT01009904001	GSVIVT01009904001	Chr18: 12292299 -12294516	Glyco_hydro_100
	VvN/AINV3	GSVIVG01024105001	GSVIVT01024105001	GSVIVT01024105001	Chr3: 1015314 - 1019861	Glyco_hydro_100
	VvN/AINV4	GSVIVG01037429001	GSVIVT01037429001	GSVIVT01037429001	Chr6: 13909874 -13911725	Glyco_hydro_100
	VvN/AINV5	GSVIVG01037430001	GSVIVT01037430001	GSVIVT01037430001	Chr6: 13880707 -13883147	Glyco_hydro_100
	VvN/AINV6	GSVIVG01034754001	GSVIVT01034754001	GSVIVT01034754001	Chr6: 19430381 -19440652	Glyco_hydro_100
	VvN/AINV7	GSVIVG01027176001	GSVIVT01027176001	GSVIVT01027176001	Chr15: 17236930 -17240143	Glyco_hydro_100
	VvN/AINV8	GSVIVG01031374001	GSVIVT01031374001	GSVIVT01031374001	Chr13: 9023618 - 9028953	Glyco_hydro_100
	VvN/AINV9	GSVIVG01034753001	GSVIVT01034753001	GSVIVT01034753001	Chr8: 17099183 -17102569	Glyco_hydro_100
	VvN/AINV10	GSVIVG01031267001	GSVIVT01031267001	GSVIVT01031267001	Chr14: 681586 - 686193	Glyco_hydro_100
	VvN/AINV11	GSVIVG01034944001	GSVIVT01034944001	GSVIVT01034944001	Chr5: 339328 - 343662	Glyco_hydro_100
	VvCWINV1	GSVIVG01033873001	GSVIVT01033873001	GSVIVT01033873001	Chr8: 17099183 - 17102569	Glyco_hydro_32N
						Glyco_hydro_32C
	VvCWINV2	GSVIVG01035389001	GSVIVT01035389001	GSVIVT01035389001	Chr4: 941254 - 945402	Glyco_hydro_32N
						Glyco_hydro_32C
	VvCWINV3	GSVIVG01035390001	GSVIVT01035390001	GSVIVT01035390001	Chr4: 945473 - 948330	Glyco_hydro_32N
						Glyco_hydro_32C
	VvCWINV4	GSVIVG01016869001	GSVIVT01016869001	GSVIVT01016869001	Chr9: 2133152 - 2136775	Glyco_hydro_32N
						Glyco_hydro_32C
	VvVINV1	GSVIVG01018625001	GSVIVT01018625001	GSVIVT01018625001	Chr16: 12049723 - 12054218	Glyco_hydro_32N
						Glyco_hydro_32C
	VvVINV2	GSVIVG01001272001	GSVIVT01001272001	GSVIVT01001272001	Chr2: 4882099 - 4884289	Glyco_hydro_32N
						Glyco_hydro_32C
Carica papaya	CpN/AINV2	evm.TU.supercontig_37.198	evm.model.supercontig_37.198	evm.model.supercontig_37.198	supercontig_37: 1538141 - 1541133	Glyco_hydro_100
	CpN/AINV3	evm.TU.supercontig_48.185	evm.model.supercontig_48.185	evm.model.supercontig_48.185	supercontig_48: 1056343 - 1060820	Glyco_hydro_100
	CpN/AINV1	evm.TU.supercontig_66.27	evm.model.supercontig_66.27	evm.model.supercontig_66.27	supercontig_66: 300904 - 305350	Glyco_hydro_100
	CpN/AINV4	evm.TU.supercontig_9.1	evm.model.supercontig_9.1	evm.model.supercontig_9.1	supercontig_9: 547 - 5027	Glyco_hydro_100
	CpCWINV1	evm.TU.supercontig_249.5	evm.model.supercontig_249.5	evm.model.supercontig_249.5	supercontig_249:6989-9122	Glyco_hydro_32N
						Glyco_hydro_32C
	CpCWINV2	evm.TU.supercontig_104.108	evm.model.supercontig_104.108	evm.model.supercontig_104.108	supercontig_104:713373-717433	Glyco_hydro_32N
						Glyco_hydro_32C
	CpVINV1	evm.TU.supercontig_29.123	evm.model.supercontig_29.123	evm.model.supercontig_29.123	supercontig_29:1160349-1163240	Glyco_hydro_32N
						Glyco_hydro_32C
	CpVINV2	evm.TU.supercontig_3.313	evm.model.supercontig_3.313	evm.model.supercontig_3.313	supercontig_29:1160349-1163240	Glyco_hydro_32N
						Glyco_hydro_32C
Zea may	ZmN/AINV1	GRMZM2G118737	GRMZM2G118737_T01	GRMZM2G118737_T01	Chr5: 171276249 - 171280304	Glyco_hydro_100
	ZmN/AINV2	GRMZM2G170842	GRMZM2G170842_T01	GRMZM2G170842_T01	Chr4: 114693388 - 114698517	Glyco_hydro_100
	ZmN/AINV3	GRMZM2G136139	GRMZM2G136139_T01	GRMZM2G136139_T01	Chr4: 163445823 - 163448826	Glyco_hydro_100
	ZmN/AINV4	GRMZM2G477236	GRMZM2G477236_T03	GRMZM2G477236_T03	Chr5: 73123885 - 73132234	Glyco_hydro_100
	ZmN/AINV5	GRMZM2G040843	GRMZM2G040843_T01	GRMZM2G040843_T01	Chr10: 300426 - 310885	Glyco_hydro_100
	ZmN/AINV6	GRMZM2G007277	GRMZM2G007277_T01	GRMZM2G007277_T01	Chr4: 204712664 - 204717434	Glyco_hydro_100
	ZmN/AINV7	GRMZM2G115451	GRMZM2G115451_T01	GRMZM2G115451_T01	Chr2: 135722104 - 135725916	Glyco_hydro_100
	ZmN/AINV8	GRMZM2G084940	GRMZM2G084940_T02	GRMZM2G084940_T02	Chr1: 51318993 - 51325386	Glyco_hydro_100
	ZmN/AINV9	GRMZM2G022782	GRMZM2G022782_T01	GRMZM2G022782_T01	Chr8: 39922110 - 39926350	Glyco_hydro_100
	ZmN/AINV10	GRMZM2G084694	GRMZM2G084694_T01	GRMZM2G084694_T01	Chr3: 60778016 - 60781883	Glyco_hydro_100
	ZmCWINV1	GRMZM2G119689	GRMZM2G119689_T01	GRMZM2G119689_T01	Chr2: 56806976 - 56810257	Glyco_hydro_32N
						Glyco_hydro_32C
	ZmCWINV2	GRMZM2G095725	GRMZM2G095725_T02	GRMZM2G095725_T02	Chr10: 114236242 - 114239362	Glyco_hydro_32N
						Glyco_hydro_32C
	ZmCWINV3	GRMZM2G139300	GRMZM2G139300_T01	GRMZM2G139300_T01	Chr5: 169454598 - 169459090	Glyco_hydro_32N
						Glyco_hydro_32C
	ZmCWINV4	GRMZM2G123633	GRMZM2G123633_T01	GRMZM2G123633_T01	Chr10: 114288173 - 114290565	Glyco_hydro_32N
						Glyco_hydro_32C
	ZmCWINV5	GRMZM2G174249	GRMZM2G174249_T01	GRMZM2G174249_T01	Chr3: 145729813 - 145733247	Glyco_hydro_32N
						Glyco_hydro_32C
	ZmCWINV6	GRMZM2G018716	GRMZM2G018716_T01	GRMZM2G018716_T01	Chr2: 3224667 - 3227301	Glyco_hydro_32N
						Glyco_hydro_32C
	ZmCWINV7	GRMZM2G018692	GRMZM2G018692_T01	GRMZM2G018692_T01	Chr2: 3229044 - 3231455	Glyco_hydro_32N
						Glyco_hydro_32C
	ZmCWINV8	GRMZM2G119941	GRMZM2G119941_T01	GRMZM2G119941_T01	Chr2: 3185602 - 3188957	Glyco_hydro_32N
						Glyco_hydro_32C
	ZmVINV1	GRMZM2G463871	GRMZM2G463871_T01	GRMZM2G463871_T01	Chr4: 240446489 - 240449003	Glyco_hydro_32N
						Glyco_hydro_32C
	ZmVINV2	GRMZM2G089836	GRMZM2G089836_T01	GRMZM2G089836_T01	Chr5: 67508592 - 67511890	Glyco_hydro_32N
						Glyco_hydro_32C
	ZmVINV3	GRMZM2G394450	GRMZM2G394450_T01	GRMZM2G394450_T01	Chr2: 22880766 - 22885337	Glyco_hydro_32N
						Glyco_hydro_32C
Brachypodium distachyon	BdN/AINV1	Bradi3g45530	Bradi3g45530.1	Bradi3g45530.1	Chr3: 47570480 - 47575369	Glyco_hydro_100
	BdN/AINV2	Bradi5g10357	Bradi5g10357.1	Bradi5g10357.1	Chr5: 13604416 - 13606466	Glyco_hydro_100
	BdN/AINV3	Bradi4g24470	Bradi4g24470.1	Bradi4g24470.1	Chr4: 29620389 - 29624843	Glyco_hydro_100
	BdN/AINV4	Bradi3g02560	Bradi3g02560.1	Bradi3g02560.1	Chr3: 1541971 - 1545168	Glyco_hydro_100
	BdN/AINV5	Bradi3g44770	Bradi3g44770.1	Bradi3g44770.1	Chr3: 46733054 - 46738158	Glyco_hydro_100
	BdN/AINV6	Bradi5g09200	Bradi5g09200.1	Bradi5g09200.1	Chr5: 12430296 - 12433564	Glyco_hydro_100
	BdN/AINV7	Bradi2g12427	Bradi2g12427.1	Bradi2g12427.1	Chr2: 10772852 - 10776390	Glyco_hydro_100
	BdN/AINV8	Bradi1g64150	Bradi1g64150.1	Bradi1g64150.1	Chr1: 63355007 - 63361192	Glyco_hydro_100
	BdCWINV1	Bradi1g09500	Bradi1g09500.1	Bradi1g09500.1	Chr1: 6808102 - 6810031	Glyco_hydro_32N
						Glyco_hydro_32C
	BdCWINV2	Bradi5g09430	Bradi5g09430.1	Bradi5g09430.1	Chr5: 12706199 - 12708855	Glyco_hydro_32N
						Glyco_hydro_32C
	BdCWINV3	Bradi5g09420	Bradi5g09420.1	Bradi5g09420.1	Chr5: 12686408 - 12690560	Glyco_hydro_32N
						Glyco_hydro_32C
	BdCWINV4	Bradi3g44990	Bradi3g44990.1	Bradi3g44990.1	Chr3: 46903991 - 46907943	Glyco_hydro_32N
						Glyco_hydro_32C
	BdCWINV5	Bradi2g61830	Bradi2g61830.1	Bradi2g61830.1	Chr2: 58754539 - 58758168	Glyco_hydro_32N
						Glyco_hydro_32C
	BdCWINV6	Bradi3g46600	Bradi3g46600.1	Bradi3g46600.1	Chr3: 48446321 - 48449016	Glyco_hydro_32N
						Glyco_hydro_32C
	BdCWINV7	Bradi4g07847	Bradi4g07847.1	Bradi4g07847.1	Chr4: 6758072 - 6760706	Glyco_hydro_32N
						Glyco_hydro_32C
	BdCWINV8	Bradi5g25270	Bradi5g25270.1	Bradi5g25270.1	Chr5: 26656358 - 26659561	Glyco_hydro_32N
						Glyco_hydro_32C
	BdVINV1	Bradi1g52210	Bradi1g52210.1	Bradi1g52210.1	Chr1: 50586062 - 50590075	Glyco_hydro_32N
						Glyco_hydro_32C
	BdVINV2	Bradi3g00910	Bradi3g00910.1	Bradi3g00910.1	Chr3: 495382 - 498849	Glyco_hydro_32N
						Glyco_hydro_32C
	BdVINV3	Bradi5g16900	Bradi5g16900.1	Bradi5g16900.1	Chr5: 20157752 - 20162224	Glyco_hydro_32N
						Glyco_hydro_32C
Sorghum bicolor	SbN/AINV1	Sb04g022350	Sb04g022350.1	Sb04g022350.1	Chr4: 51825941 - 51829730	Glyco_hydro_100
	SbN/AINV2	Sb04g029440	Sb04g029440.1	Sb04g029440.1	Chr4: 59528468 - 59531349	Glyco_hydro_100
	SbN/AINV3	Sb05g004770	Sb05g004770.1	Sb05g004770.1	Chr5: 6165423 - 6168913	Glyco_hydro_100
	SbN/AINV4	Sb04g002180	Sb04g002180.1	Sb04g002180.1	Chr4: 1997618 - 2001040	Glyco_hydro_100
	SbN/AINV5	Sb04g021550	Sb04g021550.1	Sb04g021550.1	Chr4: 50608879 - 50614170	Glyco_hydro_100
	SbN/AINV6	Sb03g013420	Sb03g013420.1	Sb03g013420.1	Chr3: 16663320 - 16666980	Glyco_hydro_100
	SbN/AINV7	Sb01g037120	Sb01g037120.1	Sb01g037120.1	Chr1: 60692765 - 60698358	Glyco_hydro_100
	SbCWINV1	Sb01g008910	Sb01g008910.1	Sb01g008910.1	Chr1: 7666488 - 7668746	Glyco_hydro_32N
						Glyco_hydro_32C
	SbCWINV2	Sb0067s002010	Sb0067s002010.1	Sb0067s002010.1	super_67: 1703 - 4318	Glyco_hydro_32N
						Glyco_hydro_32C
	SbCWINV3	Sb0067s002130	Sb0067s002130.1	Sb0067s002130.1	super_67: 44993 - 47769	Glyco_hydro_32N
						Glyco_hydro_32C
	SbCWINV4	Sb04g021810	Sb04g021810.1	Sb04g021810.1	Chr4: 50950724 - 50955440	Glyco_hydro_32N
						Glyco_hydro_32C
	SbCWINV5	Sb0067s002110	Sb0067s002110.1	Sb0067s002110.1	super_67: 28883 - 31305	Glyco_hydro_32N
						Glyco_hydro_32C
	SbCWINV6	Sb0067s002240	Sb0067s002240.1	Sb0067s002240.1	super_67: 71506 - 73552	Glyco_hydro_32N
						Glyco_hydro_32C
	SbCWINV7	Sb03g047060	Sb03g047060.1	Sb03g047060.1	Chr3: 74020236 - 74023537	Glyco_hydro_32N
						Glyco_hydro_32C
	SbCWINV8	Sb06g031920	Sb06g031920.1	Sb06g031920.1	Chr6: 60228709 - 60231421	Glyco_hydro_32N
						Glyco_hydro_32C
	SbCWINV9	Sb06g031910	Sb06g031910.1	Sb06g031910.1	Chr6: 60225082 - 60227279	Glyco_hydro_32N
						Glyco_hydro_32C
	SbCWINV10	Sb06g031930	Sb06g031930.1	Sb06g031930.1	Chr6: 60232705 - 60235701	Glyco_hydro_32N
						Glyco_hydro_32C
	SbVINV1	Sb04g000620	Sb04g000620.1	Sb04g000620.1	Chr4: 440298 - 443139	Glyco_hydro_32N
						Glyco_hydro_32C
	SbVINV2	Sb06g023760	Sb06g023760.1	Sb06g023760.1	Chr6: 52800327 - 52804695	Glyco_hydro_32N
Sugarcane						Glyco_hydro_32C
	ShN/AINV1	N/A	KC145794	N/A	N/A	Glyco_hydro_100
	ShN/AINV2-1	KC145808	N/A	N/A	N/A	Glyco_hydro_100
	ShN/AINV2-2	N/A	KC145795	N/A	N/A	Glyco_hydro_100
	ShN/AINV3-1	KC145809	N/A	N/A	N/A	Glyco_hydro_100
	ShN/AINV3-2	N/A	KC145796	N/A	N/A	Glyco_hydro_100
	ShN/AINV4-1	KC145810	N/A	N/A	N/A	Glyco_hydro_100
	ShN/AINV4-2	N/A	KC145797	N/A	N/A	Glyco_hydro_100
	ShN/AINV5	N/A	KC145799	N/A	N/A	Glyco_hydro_100
	ShN/AINV6-1	KC145807	N/A	N/A	N/A	Glyco_hydro_100
	ShN/AINV6-2	N/A	KC145798	N/A	N/A	Glyco_hydro_100
	ShCWINV1	KC145815	N/A	N/A	N/A	Glyco_hydro_32N
						Glyco_hydro_32C
	ShCWINV3	KC145801	N/A	N/A	N/A	Glyco_hydro_32N
						Glyco_hydro_32C
	ShCWINV6	N/A	KC145800			Glyco_hydro_32N
	ShCWINV7-1	KC145811	N/A	N/A	N/A	Glyco_hydro_32N
						Glyco_hydro_32C
	ShCWINV7-2	KC145812	N/A	N/A	N/A	Glyco_hydro_32N
						Glyco_hydro_32C
	ShCWINV7-3	N/A	KC145802	N/A	N/A	Glyco_hydro_32N
						Glyco_hydro_32C
	ShCWINV8-1	KC145814	N/A	N/A	N/A	Glyco_hydro_32N
						Glyco_hydro_32C
	ShCWINV8-2	N/A	KC145816	N/A	N/A	Glyco_hydro_32N
	ShCWINV9-1	KC145803	N/A	N/A	N/A	Glyco_hydro_33N
	ShCWINV9-2	KC145804	N/A	N/A	N/A	Glyco_hydro_32N
						Glyco_hydro_32C
	ShCWINV9-3	KC145813	N/A	N/A	N/A	Glyco_hydro_32N
						Glyco_hydro_32C
	ShCWINV10	N/A	KC145805	N/A	N/A	Glyco_hydro_32N
						Glyco_hydro_32C
	ShVINV1	N/A	KC145806	N/A	N/A	Glyco_hydro_32N
						Glyco_hydro_32C
